# Supplementary material for: Manipulation of sterol homeostasis for the production of 24-epi-ergosterol in industrial yeast
Source: Nat Commun. 2023 Jan 27;14:437. doi: 10.1038/s41467-023-36007-z (PMC9883489; doi:10.1038/s41467-023-36007-z)
Supplement: Supplementary file 4 — Supplementary Data 1 [file 41467_2023_36007_MOESM4_ESM.xlsx]

## Sheet: Heterologous gene sequences
Heterologous gene sequences
Name	Sequences (5'-3')	Source
AtDWF1	ATGTCTGATTTGCAAACTCCATTAGTTAGACCAAAAAGAAAGAAAACTTGGGTTGATTATTTTGTTAAGTTTAGATGGATTATTGTTATTTTCATAGTTTTACCATTTTCTGCAACTTTTTACTTTTTAATATACTTAGGAGATATGTGGTCTGAATCTAAATCATTTGAAAAAAGACAAAAAGAACATGATGAAAATGTTAAAAAAGTTATAAAAAGGTTAAAAGGTAGAGATGCTTCTAAAGATGGTTTAGTTTGCACAGCTAGGAAGCCATGGATAGCAGTTGGTATGAGAAATGTTGACTATAAAAGAGCTAGACATTTTGAAGTTGACTTGGGTGAATTCAGAAATATTTTAGAAATTAACAAAGAAAAAATGACTGCTAGAGTTGAACCATTA…	Arabidopsis thaliana
ArDWF1	ATGTCCGATTTGGAAGTTCCATTGAGGCCAAAGCGTAAGAAGATTTGGGTTGACTACTTCGTCCAATTCAGATGGATTATTGTTATCTTCTTGGTTTTGCCAATTTCTTTCACATTGTACTTTTTAACCTACTTGGGCGACGTTAGATCTGAATCCAAGTCTTTCAAACAAAGACAAAGAGAACACGATGAAAACGTTGAAAAAGTTGTTAAGAGATTGAAAGAAAGAAATCCTAAGAAGGATGGTTTGGTTTGTACCGCTCGTAAACCATGGATTTCTGTCGGTATGAGAAACGTTGATTATAAAAGAGCCAGACATTTTGAAGTCGATCTATCTGCCTTCAGAAATGTTTTGGACATCGATAAGGAAAGAATGATTGCTAGAGTTGAACCATTAGTT…	Ajuga reptans
BrDWF1	ATGTCTGATTTGCAAGCTCCACTAGTTAGACCAAAGAGAAAGAAGACCTGGGTTGATTACTTTGTTAAGTTTAGATGGATCATCGTTATTTTCGTCGTTTTGCCAATTTCTGCTACTTTATACTTCTTGATCTACTTGGGTGACATGTGGTCTGAAAGTAAGTCTTATGAAAAGAGAAGAAAAGAACATGATCAAAACGTTGCTAAGGTTATTAAGAGATTGAAGGAAAGAGATGCTGCTAAAGATGGTTTAGTTTGTACTGCTCGTAAGCCATGGATTGCTGTTGGTATGAGAAACGTTGATTATAAGCGTGCTAGACACTTTGAAGTTGACTTAGGTGAATTCCGTAATATTTTAGAAATTAATAAGGAGAAGATGATTGCTAGAGTCGAACCATTA…	Brassica rapa
CsDWF1	ATGTCTGATTTGGAAGCTCCATTGAGACCAAAGAGAAAGAAGATTTGGGTTGATTACTTCGTCCAATTCAGATGGATTATTGTTATCTTCATCGTTTTGCCTATTTCTTGTACTTTGTACTTCTTGACCTACTTGGGCGATGTTAAATCTGAAAGAAAATCCTACAAGCAACGTCAAAAAGAACATGATGAAAACGTTCAAAAGGTCGTTAAGAGGTTGAAGCAAAGAAATCCATCCAAAGATGGTTTGGTTTGTACTGCTAGAAAGCCATGGATTGCTGTTGGTATGAGAAATGTCGATTACAAGCGTGCACGTCACTTCGAAGTTGACTTATCAGCTTTCAGAAACGTTTTAGAAATTGATAGAGATAGAATGATTGCTAAAGTAGAACCATTGGTT…	Cannabis sativa
