# Supplementary material for: Manipulation of sterol homeostasis for the production of 24-epi-ergosterol in industrial yeast
Source: Nat Commun. 2023 Jan 27;14:437. doi: 10.1038/s41467-023-36007-z (PMC9883489; doi:10.1038/s41467-023-36007-z)
Supplement: Supplementary file 5 — Supplementary Data 2 [file 41467_2023_36007_MOESM5_ESM.xlsx]

## Sheet: List of strains in this study
List of strains in this study
Strain	Genotype	Plasmid	Reference
BY4741	MATa; his3Δ1, leu2Δ0, met15Δ0, ura3Δ0	None	ATCC
CICC1746	MATa/α	None	CICC
YQE101	BY4741, erg4Δ	None	this study
S1-G-GU	CICC1746; gal80Δ; Δho::PGAL1-UPC2-1-TADH2	None	1
YQC509	S1-G-GU; erg5Δ	None	this study
YQE102	S1-G-GU; erg4Δ	None	this study
YQC508	YQE102; erg5Δ	None	this study
YQE224	YQE102; 16 Ty1 LTR::PTEF1-ArDWF1-TADH2	None	this study
YQE232	YQE102; 16 Ty1 LTR::PTEF1-AtDWF1-TADH2	None	this study
YQE233	YQE102; 16 Ty1 LTR::PTEF1-BrDWF1-TADH2	None	this study
YQE234	YQE102; 16 Ty1 LTR::PTEF1-CsDWF1-TADH2	None	this study
YQP1	BY4741	pRS42H	this study
YQP2	YQE101	pRS42H	this study
YQP3	YQE101	pRS42H-AtDWF1	this study
YQP4	YQE101	pRS42H-ArDWF1	this study
YQE231	YQE102; 16 Ty1::PTEF1-Ar207-TADH2	None	this study
YQE231a1	YQE231; are1Δ	None	this study
YQE231a2	YQE231; are2Δ	None	this study
YQE231y1	YQE231; yeh1Δ	None	this study
YQE231y2	YQE231; yeh2Δ	None	this study
YQE231t1	YQE231; tgl1Δ	None	this study
YQE709	YQE231; 16 Ty3::PTEF1-ARE1-TADH2	None	this study
YQE710	YQE231; 16 Ty3::PTEF1-ARE2-TADH2	None	this study
YQE711	YQE231; 16 Ty3::PTEF1-YEH1-TADH2	None	this study
YQE712	YQE231; 16 Ty3::PTEF1-YEH21-TADH2	None	this study
YQE713	YQE231; 16 Ty3::PTEF1-TGL1-TADH2	None	this study
YQE714	YQE231; 16 Ty3::TADH2-YEH1-PTEF1-PTDH3-ARE2-TCYC1	None	this study
YQE715	YQE231; 16 Ty3::TADH2-YEH2-PTEF1-PTDH3-ARE2-TCYC1	None	this study
YQE716	YQE231; 16 Ty3::TADH2-TGL1-PTEF1-PTDH3-ARE2-TCYC1	None	this study
YQE717	YQE231; 16 Ty3::TADH2-YEH1-PTEF1-PTDH3-ARE2-TCYC1-PFBA1-YEH2-TPGK1	None	this study
YQE717 SES	YQE231; 16 Ty3::TADH2-YEH1-PTEF1-PADH2-ARE2-TCYC1-PFBA1-YEH2-TPGK1	None	this study
YQE717 SWS	YQE231; 16 Ty3::TADH2-YEH1-PTEF1-PGAS1-ARE2-TCYC1-PFBA1-YEH2-TPGK1	None	this study
YQE717 EEE	YQE231; 16 Ty3:: TADH2-YEH1-PJEN1-PICL1-ARE2-TCYC1-PADH2-YEH2-TPGK1	None	this study
YQE717 ESE	YQE231; 16 Ty3:: TADH2-YEH1-PJEN1-PTEF1-ARE2-TCYC1-PADH2-YEH2-TPGK1	None	this study
YQE717 WWW	YQE231; 16 Ty3:: TADH2-YEH1-PRPL25-PRPS3-ARE2-TCYC1-PGAS1-YEH2-TPGK1	None	this study
YQE717 WSW	YQE231; 16 Ty3:: TADH2-YEH1-PRPL25-PTEF1-ARE2-TCYC1-PGAS1-YEH2-TPGK1	None	this study
YQE718	YQE231; 16 Ty3::TADH2-YEH1-PTEF1-PTDH3-ARE2-TCYC1-PFBA1-TGL1-TPGK1	None	this study
YQE719	YQE231; 16 Ty3::TADH2-YEH2-PTEF1-PTDH3-ARE2-TCYC1-PTPI1-TGL1-THIS5	None	this study
YQE720	YQE231; 16 Ty3::TADH2-YEH1-PTEF1-PTDH3-ARE2-TCYC1-PFBA1-YEH2-TPGK1-PTPI1-TGL1-THIS5	None	this study
YQE722	YQE717; are1Δ	None	this study
YQE103	YQE102; 16 Ty3::TADH2-YEH1-PTEF1-PTDH3-ARE2-TCYC1-PFBA1-YEH2-TPGK1	None	this study
YQE724	YQE103; 16 Ty1::PCIT2-Ar207-TADH2	None	this study
YQE725	YQE103; 16 Ty1::PERG4-Ar207-TADH2	None	this study
YQE726	YQE103; 16 Ty1::PERG5-Ar207-TADH2	None	this study
YQE727	YQE103; 16 Ty1::PGAL1-Ar207-TADH2	None	this study
YQE728	YQE103; 16 Ty1::PTDH3-Ar207-TADH2	None	this study
YQE729	YQE103; ΔPACC1:: PGAL10-PGAL1-Ar207-TADH2	None	this study
YQC512	YQE729; erg5Δ	None	this study
YQE731	YQE102; 16 Ty1::PGAL1-Ar207-TADH2	None	this study
YQE732	YQE102; ΔPACC1:: PGAL10-PGAL1-Ar207-TADH2	None	this study
YQE734	YQE729; 15 Ty2::PCIT2-ERG5-THIS5	None	this study
1 Sun, Z. J. et al. Combined Biosynthetic Pathway Engineering and Storage Pool Expansion for High-Level Production of Ergosterol in Industrial Saccharomyces cerevisiae. Front Bioeng Biotech 9 (2021).
