# Supplementary material for: Manipulation of sterol homeostasis for the production of 24-epi-ergosterol in industrial yeast
Source: Nat Commun. 2023 Jan 27;14:437. doi: 10.1038/s41467-023-36007-z (PMC9883489; doi:10.1038/s41467-023-36007-z)
Supplement: Supplementary file 6 — Supplementary Data 3 [file 41467_2023_36007_MOESM6_ESM.xlsx]

## Sheet: List of plasmids in this study.
List of plasmids in this study.
Plasmid	Description	Source
pKan100-ADE2.1	Plasmid bearing guide RNA (gRNA) for ADE2	1
pKan100-ERG4	Plasmid bearing gRNA for ERG4	this study
pKan100-ERG5	Plasmid bearing gRNA for ERG5	this study
pKan100-ARE1	Plasmid bearing gRNA for ARE1	this study
pKan100-ARE2	Plasmid bearing gRNA for ARE2	this study
pKan100-16 Ty1	Plasmid bearing gRNA for Ty1 in chromosome 16	this study
pKan100-16 Ty3 1	Plasmid bearing gRNA for Ty3 1 in chromosome 16	this study
pKan100-16 Ty3 2	Plasmid bearing gRNA for Ty3 2 in chromosome 16	this study
pKan100-PACC1	Plasmid bearing gRNA for PACC1	this study
pRS42H-SpCas9	2μ ori-HygR-PTEF1-iCas9-TADH2	1
pRS42H	2μ ori-HygR-PTEF1-TADH2	1
pEASY	pEASY®-Blunt Simple Cloning Vector	TransGen
pEB-3-11	pEASY; TADH2-BamHI-HindIII-PTEF1-PTDH3-XhoI-AflII-TCYC1-PFBA1-EcoRI-AvrII-TPGK1	this study
pEASY-erg4Δ	ERG4 Homologous Arm (HA), used for deletion of ERG4	this study
pEASY-erg5Δ	ERG5 HA, used for deletion of ERG5	this study
pEASY-are1Δ	ARE1 HA, used for deletion of ARE1	this study
pEASY-are2Δ	ARE2 HA, used for deletion of ARE2	this study
pEASY-yeh1Δ	YEH1 HA, used for deletion of YEH1	this study
pEASY-yeh2Δ	YEH2 HA, used for deletion of YEH2	this study
pEASY-tgl1Δ	TGL1 HA, used for deletion of TGL1	this study
pRS42H-AtDWF1	2μ ori-HygR-PTEF1-AtDWF1-TADH2	this study
pRS42H-ArDWF1	2μ ori-HygR-PTEF1-ArDWF1-TADH2	this study
pRS42H-BrDWF1	2μ ori-HygR-PTEF1-BrDWF1-TADH2	this study
pRS42H-CsDWF1	2μ ori-HygR-PTEF1-CsDWF1-TADH2	this study
pRS42H-Ar0527	2μ ori-HygR-PTEF1-ArDWF1S306P-TADH2	this study
pRS42H-Ar101	2μ ori-HygR-PTEF1-ArDWF1V143G/S306P-TADH2	this study
pRS42H-Ar207	2μ ori-HygR-PTEF1-ArDWF1V143G/S306P/Y338H-TADH2	this study
pRS42H-ARE1	2μ ori-HygR-PTEF1-ARE1-TADH2	this study
pRS42H-ARE2	2μ ori-HygR-PTEF1-ARE2-TADH2	this study
pRS42H-YEH1	2μ ori-HygR-PTEF1-YEH1-TADH2	this study
pRS42H-YEH2	2μ ori-HygR-PTEF1-YEH2-TADH2	this study
pRS42H-TGL1	2μ ori-HygR-PTEF1-TGL1-TADH2	this study
pRS42H-TGL12	2μ ori-HygR-PTPI1-TGL1-THIS5	this study
pEB-Y1A2	pEASY; TADH2-YEH1-PTEF1-PTDH3-ARE2-TCYC1	this study
pEB-Y2A2	pEASY; TADH2-YEH2-PTEF1-PTDH3-ARE2-TCYC1	this study
pEB-T1A2	pEASY; TADH2-TGL1-PTEF1-PTDH3-ARE2-TCYC1	this study
pEB-Y1A2Y2	pEASY; TADH2-YEH1-PTEF1-PTDH3-ARE2-TCYC1-PFBA1-YEH2-TPGK1	this study
pEB-Y1A2Y2SES	pEASY; TADH2-YEH1-PTEF1-PADH2-ARE2-TCYC1-PFBA1-YEH2-TPGK1	this study
pEB-Y1A2Y2SWS	pEASY; TADH2-YEH1-PTEF1-PGAS1-ARE2-TCYC1-PFBA1-YEH2-TPGK1	this study
pEB-Y1A2Y2EEE	pEASY; TADH2-YEH1-PJEN1-PICL1-ARE2-TCYC1-PADH2-YEH2-TPGK1	this study
pEB-Y1A2Y2ESE	pEASY; TADH2-YEH1-PJEN1-PTEF1-ARE2-TCYC1-PADH2-YEH2-TPGK1	this study
pEB-Y1A2Y2 WWW	pEASY; TADH2-YEH1-PRPL25-PRPS3-ARE2-TCYC1-PGAS1-YEH2-TPGK1	this study
pEB-Y2-A2-T1 WSW	pEASY; TADH2-YEH1-PRPL25-PTEF1-ARE2-TCYC1-PGAS1-YEH2-TPGK1	this study
pRS42H-PTDH3-Ar207	2μ ori-HygR-PTDH3-ArDWF1V143G/S306P/Y338H-TADH2	this study
pRS42H-PERG4-Ar207	2μ ori-HygR-PERG4-ArDWF1V143G/S306P/Y338H-TADH2	this study
pRS42H-PERG5-Ar207	2μ ori-HygR-PERG5-ArDWF1V143G/S306P/Y338H-TADH2	this study
pRS42H-PCIT2-Ar207	2μ ori-HygR-PCIT2-ArDWF1V143G/S306P/Y338H-TADH2	this study
pRS42H-PGAL1-Ar207	2μ ori-HygR-PGAL10-PGAL1-ArDWF1V143G/S306P/Y338H-TADH2	this study
pRS42H-PCIT2-ERG5	2μ ori-HygR-PCIT2-ERG5-THIS5	this study
1 Lian, J. Z., Bao, Z. H., Hu, S. M. & Zhao, H. M. Engineered CRISPR/Cas9 system for multiplex genome engineering of polyploid industrial yeast strains. Biotechnol Bioeng 115, 1630-1635 (2018).
