# Supplementary material for: Manipulation of sterol homeostasis for the production of 24-epi-ergosterol in industrial yeast
Source: Nat Commun. 2023 Jan 27;14:437. doi: 10.1038/s41467-023-36007-z (PMC9883489; doi:10.1038/s41467-023-36007-z)
Supplement: Supplementary file 7 — Supplementary Data 4 [file 41467_2023_36007_MOESM7_ESM.xlsx]

## Sheet: List of primers in this study
List of primers in this study
Primer	Sequences (5'-3')
N20-16Ty1-F	GTTAGAGCTGTTACAAGTTAgttttagagctagaaatagcaagttaaaataaggc
N20-16Ty1-R	TAACTTGTAACAGCTCTAACgatcatttatctttcactgcggagcag
N20-16Ty3-1-F	GTATGTAGGCGTTCTGTAAGgttttagagctagaaatagcaagttaaaataaggc
N20-16Ty3-1-R	CTTACAGAACGCCTACATACgatcatttatctttcactgcggagcag
N20-16Ty3-2-F	GGATAGTGGAACACATTCCAgttttagagctagaaatagcaagttaaaataaggc
N20-16Ty3-2-R	TGGAATGTGTTCCACTATCCgatcatttatctttcactgcggagcag
N20-PACC1-F	GCAAATGGCGATTGCAAATTgttttagagctagaaatagcaagttaaaataaggc
N20-PACC1-R	AATTTGCAATCGCCATTTGCgatcatttatctttcactgcggagcag
N20-erg4Δ-F	TAGATAGGCAGATACGGATTgttttagagctagaaatagcaagttaaaataaggc
N20-erg4Δ-R	AATCCGTATCTGCCTATCTAgatcatttatctttcactgcggagcag
erg4Δ-U-F	CAAAACTCACTCCTGGTAATGTCTAT
erg4Δ-U-R	TCATCCCAATCCGTATCTGCCTATCTACATAACTGA
erg4Δ-D-F	GCAGATACGGATTGGGATGAGTATTGTAAACATTGCC
erg4Δ-D-R	TCATGGGAGAAGGTGGTAGAAT
N20-erg5Δ-F	GTGTAGCGTAGAATTATGAGgttttagagctagaaatagcaagttaaaataaggc
N20-erg5Δ-R	CTCATAATTCTACGCTACACcgatcatttatctttcactgcgg
erg5Δ-U-F	TGCTCGCCTTCACGGAACTTAG
erg5Δ-U-R	ATTGGTTTATATTACCTTCGCCGCTTTGTTGG
erg5Δ-D-F	CGAAGGTAATATAAACCAATCAGTCCCTTTGCCTG
erg5Δ-D-R	CATGTTATAAATGACATCTATCACGCCTAT
N20-are1Δ-F	GGTAGTTGATCTGGTACACGgttttagagctagaaatagcaagttaaaataaggc
N20-are1Δ-R	CGTGTACCAGATCAACTACCgatcatttatctttcactgcggagcag
are1Δ-U-F	CGTGTACTTGTGTGCTTCGCTATCA
are1Δ-U-R	AATTCAATAAACCTGCGTGAGTGTGCCAATG
are1Δ-D-F	TCACGCAGGTTTATTGAATTGCGTGGCGGAGTTG
are1Δ-D-R	TATCTATCAAGGGCTTGCGAGGGA
N20-are2Δ-F	GGTCTTGAACATGTTATCATgttttagagctagaaatagcaagttaaaataaggc
N20-are2Δ-R	ATGATAACATGTTCAAGACCgatcatttatctttcactgcggagcag
are2Δ-U-F	TCAACTTTATTTCCGCTCCTCGTC
are2Δ-U-R	GTTCCTCATGCCTCGTCGTCCACTGTTATAGATTGT
are2Δ-D-F	GACGACGAGGCATGAGGAACAGAACCATAATCGGA
are2Δ-D-R	CAAGATTGTGTTAGAAGGAGGGCAAT
N20-yeh1Δ-F	GGAAGACTTGACATTAGTTGgttttagagctagaaatagcaagttaaaataaggc
N20-yeh1Δ-R	CAACTAATGTCAAGTCTTCCgatcatttatctttcactgcggagcag
yeh1Δ-U-F	GGACGTATCGCAGGCAATGTG
yeh1Δ-U-R	CTTGGAGTAATAGTTAACTCCTAGTGTCTCTGTGCTCAT
yeh1Δ-D-F	GACACTAGGAGTTAACTATTACTCCAAGAAGCCATCCA
yeh1Δ-D-R	ACACCATCTCTATGACCGTATCCT
N20-yeh2Δ-F	GCTTGCGGAGGATACCAAGCgttttagagctagaaatagcaagttaaaataaggc
N20-yeh2Δ-R	GCTTGGTATCCTCCGCAAGCgatcatttatctttcactgcggagcag
yeh2Δ-U-F	AGCGTGTTGGATGTGACGATAT
yeh2Δ-U-R	CTGTGACTAGCACAAGAATGATGATGACAGTGGCAAT
yeh2Δ-D-F	TCATCATTCTTGTGCTAGTCACAGTACGGTCATATTC
yeh2Δ-D-R	TTGATTCACCATTGGCGTTGTTATC
N20-tgl1Δ-F	GTCTGTACAAGCTGATGAAGgttttagagctagaaatagcaagttaaaataaggc
N20-tgl1Δ-R	CTTCATCAGCTTGTACAGACgatcatttatctttcactgcggagcag
tgl1Δ-U-F	TTACAGAACTGGTTACGCTCTCATT
tgl1Δ-U-R	TGGTGCTCATTATCTCTGCACACCTAGTTATTCCTC
tgl1Δ-D-F	TGTGCAGAGATAATGAGCACCAGGATGATACAGAAG
tgl1Δ-D-R	CCACAAGCATGAGGATATTAAGGAC
Dor.-16Ty1-PTEF1	CCCGACCTTCCATTTTTTTTTTCTTGGAATCAGTACATAGCAGGTATGAGcatagcttcaaaatgtttctactcc
Dor.-16Ty1-PADH2	TACACCACTTTCTCAAATAAATTCGTTAAATAACGGTGTGTTGAAATGTTatgagaaatatcgagggactcg
Dor.-16Ty3-1-TADH2	AGCGTAACAATGCATACTGACATTATAAGCCTGAACATTACGAGTTTAAGatgagaaatatcgagggactcgat
Dor.-16Ty3-1-TPGK1	AGAAGTAGCTTTCGCAAATACACCAATGCATTCGTTGATAATTTACGCAGttaacgaacgcagaattttcgagt
Dor.-16Ty3-1-TCYC1	AGAAGTAGCTTTCGCAAATACACCAATGCATTCGTTGATAATTTACGCAGtgttacatgcgtacacgcgt
Dor.-16Ty3-1-PTEF1	AGAAGTAGCTTTCGCAAATACACCAATGCATTCGTTGATAATTTACGCAGcatagcttcaaaatgtttctactcc
Dor.-16Ty3-2-PTPI1	TTCATTGGTAATGACAAGGTCAATTTTGGCTTTTATACATTTCACATGTActacttattcccttcgagattatatc
Dor.-16Ty3-2-THIS5	TGTATTTTTAATCGTCCTTGTATGGAAGTATCAAAGGGGACGTTCTTCACtgatatttagctatatgtacgttgttag
Dor.-PACC1-PGAL10	TCGTACTCCATCTTCTGTGGAGAAGACTCGAATAAGCTTTCTTCGCTCATttatattgaattttcaaaaattcttacttt
Dor.-PACC1-TADH2	TTATCCCTTTCGTACAGTTTACCTGAAGATAAAAAACAACAAAGCCAATTatgagaaatatcgagggac
Dor.-15Ty2-F	TTTCAGCGGTTAAATACGAAGCGCAACAAGAGTTAGCGAAAAATAAGTACCATAGCTTCAAAATGTTTCTACTCC
Dor.-15Ty2-R	GAAAGCCCCGTATGAACATCTGCCAATAGATAACAGTTGTCTCTAATTTCATGAGAAATATCGAGGGACTCG
VAtDWF1-F	ATCTAATCTAAGTTTTCTAGatgtctgatttgcaaactcca
VAtDWF1-R	TAAAGACATAAGAGATCCGCttaatcagcttcagcataagcag
VArDWF1-F	ATCTAATCTAAGTTTTCTAGatgtccgatttggaagttcca
VArDWF1-R	TAAAGACATAAGAGATCCGCttaagcaacttcagcatctgg
VBrDWF1-F	ATCTAATCTAAGTTTTCTAGatgtctgatttgcaagctcc
VBrDWF1-R	TAAAGACATAAGAGATCCGCttaatcagcttcagcgtaagc
VCsDWF1-F	ATCTAATCTAAGTTTTCTAGatgtctgatttggaagctcc
VCsDWF1-R	TAAAGACATAAGAGATCCGCttaatcagctggttgatcaacttc
Ep-ArDWF1-F	AAAGAAAGCATAGCAATCTAATCTAAGTTTTCTAGatgtccgatttggaagttcca
Ep-ArDWF1-R	GAAAACTATAAATCGTAAAGACATAAGAGATCCGCttaagcaacttcagcatctgg
Ar-E61K-F	AAACAAAGACAAAGAAAACACGATGA
Ar-E61K-R	TTCTTTGTCTTTGTTTGAAAGACTTG
Ar-K122T-F	TTTTGGACATCGATACGGAAAGAATG
Ar-K122T-R	GTATCGATGTCCAAAACATTTCTGAA
Ar-Q137R-F	TAGTTAACATGGGTCGAATCTCCAGA
Ar-Q137R-R	CGACCCATGTTAACTAATGGTTCAAC
Ar-V143G-F	TCTCCAGAGTTACCGGTCCAATGAAT
Ar-V143G-R	CCGGTAACTCTGGAGATTTGACCCAT
Ar-V152A-F	TGTCCTTGGCTGTTGCTGCTGAATTG
Ar-V152A-R	AGCAACAGCCAAGGACAGATTCATTG
Ar-M235T-F	CAGTTAAGGAATACACGAAGGTCACA
Ar-M235T-R	GTGTATTCCTTAACTGGAATCAATTT
Ar-V270A-F	ATAATCCAGAAAAGGCTCCTGACTTT
Ar-V270A-R	GCCTTTTCTGGATTATCTTGGTCACC
Ar-S306P-F	GGTAACAAGATCAACCCTGTTGGTTG
Ar-S306P-R	GGTTGATCTTGTTACCCTTCTTCTTA
Ar-Y338H-F	CCAACTAGAGATTATCATCATAGACA
Ar-Y338H-R	GATAATCTCTAGTTGGAATATATTCA
Ar-Q519R-F	GTGGTTTGTATGAACGATGTAGACGT
Ar-Q519R-R	CGTTCATACAAACCACCATCAAACAT
VARE1-F	ATCTAATCTAAGTTTTCTAGatgacggagactaaggatttgttgc
VARE1-R	TAAAGACATAAGAGATCCGCtcataaggtcaggtacaacgtcataatg
VARE2-F	ATCTAATCTAAGTTTTCTAGatggacaagaagaaggatctactgg
VARE2-R	TAAAGACATAAGAGATCCGCttagaatgtcaagtacaacgtacacatg
VYEH1-F	ATCTAATCTAAGTTTTCTAGatgggtgtttctgcggtgtt
VYEH1-R	TAAAGACATAAGAGATCCGCtcaagccttctcagcaaccat
VYEH2-F	ATCTAATCTAAGTTTTCTAGatggtaaataaggtggttgatgagg
VYEH2-R	TAAAGACATAAGAGATCCGCtcaccttgcattaggaaacctca
VTGL1-F	ATCTAATCTAAGTTTTCTAGatgtacttcccctttttaggcagat
VTGL1-R	TAAAGACATAAGAGATCCGCtcattctttatttagagcatccagcgc
VTGL12-F	AACACATACATAAACTAAAAatgtacttcccctttttaggcag
VTGL12-R	TACTGTTTAAATTAATCTATtcattctttatttagagcatccagcg
PTDH3-ARE2	AACACACATAAACAAACAAAatggacaagaagaaggatctactgg
ARE2-TCYC1	ACAAAGGAAAAGGGGCCTGTttagaatgtcaagtacaacgtacacatg
PPBA1-YEH2	CCAAGTAATACATATTCAAAatggtaaataaggtggttgatgagg
YEH2-TPGK1	CGATTTCAATTCAATTCAATtcaccttgcattaggaaacctca
PPBA1-TGL1	CCAAGTAATACATATTCAAAatgtacttcccctttttaggcagat
TGL1-TPGK1	CGATTTCAATTCAATTCAATtcattctttatttagagcatccagcgc
R-pRS42H-207-F	GGAGTAGAAACATTTTGAAGCTATGCAC
R-pRS42H-207 R	ATGTCCGATTTGGAAGTTCCATTG
PTDH3-F	CATAGCTTCAAAATGTTTCTACTCCcagttcgagtttatcattatcaatactg
PTDH3-R	GGAACTTCCAAATCGGACATtttgtttgtttatgtgtgtttattcg
PERG4-F	CATAGCTTCAAAATGTTTCTACTCCcattcttcccatcacttccg
PERG4-R	GGAACTTCCAAATCGGACATagcgatgctaatctatgtacac
PERG5-F	CATAGCTTCAAAATGTTTCTACTCCtgggaatactgtaccagataatca
PERG5-R	GGAACTTCCAAATCGGACATtttgttaaaaggtatttattgtctattgga
PCIT2-F	CATAGCTTCAAAATGTTTCTACTCCgaccaatgttaatgaaaacttgaact
PCIT2-R	GGAACTTCCAAATCGGACATttttcttgttactagtattattaaaacaaaaagt
PGAL10-GAL1-F	CATAGCTTCAAAATGTTTCTACTCCttatattgaattttcaaaaattcttacttttttt
PGAL10-GAL1-R	GGAACTTCCAAATCGGACATtatagttttttctccttgacgttaaagt
PCIT2-ERG5-F	TAATACTAGTAACAAGAAAAATGAGTTCTGTCGCAGAAAATAT
THIS5-ERG5-R	TACTGTTTAAATTAATCTATTTATTCGAAGACTTCTCCAGTAATTG
qACT1-F	AGTTGCCCCAGAAGAACACC
qACT1-R	GGACAAAACGGCTTGGATGG
qARE2-F	TTACACCACCGCAAGTCCTC
qARE2-R	CCACGTACAACCCGGAGAAA
qYEH1-F	GGGTTTAGGCCGGAATGGAA
qYEH1-R	TGACCAAGCCCATAAACCCC
qYEH2-F	GATGAGGTTCAGCGGTTGGT
qYEH2-R	TGACGTGCTGGTCGTTTCTT
qArDWF1-F	GGATGGTTTGGTTTGTACCGC
qArDWF1-R	TCAGCAACAACAGCCAAGGA
qACC1-F	TCCAGAAGATGTCGAAGCCG
qACC1-R	TCAAGGCACGCAATGGTACT
qERG5-F	TTGGCTAAAGACCAGCCCTC
qERG5-R	GGACCTGCGATGGAACCTTT
