# Supplementary material for: Manipulation of sterol homeostasis for the production of 24-epi-ergosterol in industrial yeast
Source: Nat Commun. 2023 Jan 27;14:437. doi: 10.1038/s41467-023-36007-z (PMC9883489; doi:10.1038/s41467-023-36007-z)
Supplement: Supplementary file 9 — Source Data [file 41467_2023_36007_MOESM9_ESM.xlsx]

## Sheet: Figure.2b
Figure.2b
	YQP1	OD600
	SDS	Repeat 1	Repeat 2	Repeat 3
	0	15.94	16.6	14.96
	5e-05	15.72	15.38	14.88
	0.0001	14.84	12.52	13.22
	0.0002	8.08	6.44	7.98
	0.0003	0.866	0.376	0.665
	YQP2	OD600
	SDS	Repeat 1	Repeat 2	Repeat 3
	0	13.86	13.7	13.24
	5e-05	5.22	6.76	3.325
	0.0001	2.21	3.44	1.106
	0.0002	0	0	0
	0.0003	0	0	0
	YQP3	OD600
	SDS	Repeat 1	Repeat 2	Repeat 3
	0	10.04	12.38	11.24
	5e-05	8.64	9.04	7.25
	0.0001	6.12	5.04	3.97
	0.0002	0	0	0
	0.0003	0	0	0
	YQP4	OD600
	SDS	Repeat 1	Repeat 2	Repeat 3
	0	10.34	11.56	12.48
	5e-05	9.26	10.26	8.95
	0.0001	7.78	8.84	7.15
	0.0002	0	0	0
	0.0003	0	0	0
	Srain	Ergosterol/24-epi-ergosterol titer (mg L-1)
		Repeat 1	Repeat 2	Repeat 3
	YQP1	16.6252	16.0085	15.3107
	YQP2	0	0	0
	YQP3	2.05758	2.16809	1.83386
	YQP4	4.18214	4.72123	4.48706

## Sheet: Figure.2c
Figure.2c
	Single mutant	Relative DWF1 activity
		Repeat 1	Repeat 2	Repeat 3
	WT	0.86486	0.9955	1.13964
	E61K	1.14865	1.01351	1.11712
	K122T	1.29279	1.40541	1.36486
	Q137R	1.79279	1.72072	1.57658
	V143G	2.56757	2.73874	2.29279
	V152A	1.99099	1.93694	1.92793
	M235T	2.62613	2.77027	2.67117
	V270A	1.26126	1.43694	1.44595
	S306P	1.85586	1.90541	1.93243
	Y338H	2.17568	2.48649	2.18919
	Q519R	1.18468	1.05856	1.08559

## Sheet: Figure.2d
Figure.2d
	Mutant	Titer of 24-epi-ergosterol (mg L-1)
		Repeat 1	Repeat 2	Repeat 3
	WT	13.5232	13.8839	14.5081
	Ar112	22.3333	21.9325	19.5316
	Ar0424	24.2144	21.9712	20.5078
	Ar102	22.4639	21.4375	25.4903
	Ar108	14.9643	9.73938	13.8872
	Ar109	34.5207	36.9301	31.1112
	Ar110	32.1252	28.1231	30.2294
	Ar111	32.3823	30.8403	31.2984
	Ar0440	20.7193	22.0325	17.8445
	Ar103	33.5257	33.4101	35.2945
	Ar105	42.588	40.1143	41.8511
	Ar210	20.1867	21.3343	24.4819
	Ar113	18.582	21.4666	22.3511
	Ar101	27.6838	31.4375	25.4903
	Ar203	35.4662	39.8423	38.6542
	Ar209	24.9392	26.4575	27.482
	Ar204	24.5498	28.3431	25.4465
	Ar205	27.6026	25.762	27.4431
	Ar206	19.0134	21.1295	17.0627
	Ar207	42.0786	47.7906	50.29
	Ar208	26.231	27.5921	24.1542
	Ar301	29.031	28.6026	30.19
	Ar302	33.1108	30.0769	32.1446
	Ar303	32.351	29.8074	30.0792
	Ar305	41.6715	40.0251	39.3787
	Ar306	19.2676	20.1551	22.0626
	Ar104	23.4759	21.9984	21.2009
	Ar107	28.5783	29.2847	29.031
	Ar106	32.4564	30.5541	32.344

## Sheet: Figure.3b
	Figure.3b
		Strain	OD600			24-Epi-ergosterol			Ergosta-5,7,22,24(28)-tetraen-3β-ol			Ergosta-5,7,24(28)-trien-3β-ol			24-Epi-ergosta-5,7-dien-3β-ol
			Repeat 1	Repeat 2	Repeat 3	Repeat 1	Repeat 2	Repeat 3	Repeat 1	Repeat 2	Repeat 3	Repeat 1	Repeat 2	Repeat 3	Repeat 1	Repeat 2	Repeat 3
		YQE231	23.7	24.5	23.55	42.08	47.79	50.29	51.41	51.83	56.83	4.93	5.96	5.06	0	0	0
		YQE231a1	19.25	18.4	19.85	58.53	54.04	53.9	36.47	37.85	40.48	0	0	0	0	0	0
		YQE231a2	19.25	19.05	18.25	30.03	29.49	27.57	5.7	5.8	6.01	0	0	0	0	0	0
		YQE231y1	12.85	12.2	12.4	7.1	6.71	6.94	27.5	28.45	29	2.37	2.42	2.52	0	0	0
		YQE231y2	10.05	9.9	9.35	7.23	7.31	7.19	57.82	60.66	61.73	1.88	1.93	2.17	0	0	0
		YQE231t1	24.25	24.35	20.55	36.98	42.52	42.92	43.75	48.7	48.97	2.2	4.28	4.35	0	0	0
		YQE709	23.05	25.2	23.25	36.53	40.96	46.3	56.92	51.91	66.05	12.09	18.2	22.03	0	0	0
		YQE710	22.75	24.55	23.95	47.52	53.94	54.94	45	46.57	49.85	5.32	3.27	3.81	0	0	0
		YQE711	23.3	23.25	24.45	53.28	56.44	51.5	49.84	49.25	51.28	0	0	0	0	0	0
		YQE712	20.4	19.7	22.05	49.73	48.74	55.66	34.85	39.16	37.35	0	0	0	0	0	0
		YQE713	21.45	20.65	22.25	45.06	47.92	44.03	18.92	15.92	17.08	0	0	0	0	0	0
		YQE714	23.95	23	20.15	65.07	59.15	61.41	108.46	112.46	116.6	5.73	6.16	5.7	4.12	4.42	4.35
		YQE714Y1	22.4	20.55	19.35	63.09	60.03	63.73	65.06	76.72	73.14	4.07	3.74	2.69	2.54	2.67	3.91
		YQE715	24.65	24.65	23.4	68.47	68.31	65.65	107.04	103.23	100.21	6.82	7.21	7.14	5.38	5.48	5.71
		YQE715Y2	21.1	20.65	22.55	65.96	66.63	70.22	74.58	72.39	77.46	4.47	4.07	4.99	2.22	2.35	3.12
		YQE716	20.65	24.55	22.7	54.9	52.73	51.9	34.92	41.84	32.27	3.08	3.3	4	3.04	3.18	3.67
		YQE719	22.2	21.25	19.35	59.57	55.35	59.65	84.47	81.55	88.94	11.88	12.94	11.28	0	0	0
		YQE717	25.25	24.25	23.3	74.9	68.34	72.26	131.24	145.44	137.35	6.39	6.01	5.97	3.95	4.03	4.33
		YQE718	24.4	23.9	25.4	69.92	65.67	66.68	94.39	87.3	94.79	8.3	7.39	8.22	4.84	4.39	4.69
		YQE720	25.15	24.23	23.15	68.48	68.02	70.42	79.11	70.25	74.06	6.1	7.05	6.85	4.9	5.14	5.14
		YQE722	25.6	23.7	24.5	88.05	92.85	84.54	154.32	152.57	138.67	7.97	6.34	8.09	4.63	3.88	3.91

## Sheet: Figure.3c
Figure.3c
	YQE231				YQE717				YQE722					YQE231				YQE717				YQE722					YQE231				YQE717				YQE722
	Time (h)	OD600			Time (h)	OD600			Time (h)	OD600				Time (h)	Titer of 24-epi-ergosterol (mg L-1)			Time (h)	Titer of 24-epi-ergosterol (mg L-1)			Time (h)	Titer of 24-epi-ergosterol (mg L-1)				Time (h)	Titer of late sterols (mg L-1)			Time (h)	Titer of late sterols (mg L-1)			Time (h)	Titer of late sterols (mg L-1)
		Repeat 1	Repeat 2	Repeat 3		Repeat 1	Repeat 2	Repeat 3		Repeat 1	Repeat 2	Repeat 3			Repeat 1	Repeat 2	Repeat 3		Repeat 1	Repeat 2	Repeat 3		Repeat 1	Repeat 2	Repeat 3			Repeat 1	Repeat 2	Repeat 3		Repeat 1	Repeat 2	Repeat 3		Repeat 1	Repeat 2	Repeat 3
	0	2.315	2.26	2.355	0	2.53	2.495	2.515	0	2.185	2.22	2.17		20	39.4479	25.3275	50.3532	20	52.94	49.09	45.55	19	50.9938	46.4411	46.5311		20	226.566	148.943	241.709	20	533.77	555	568.43	19	350.616	316.669	338.749
	3.9	5.97	6.09	6.03	3	5	4.89	4.97	3	5.43	5.38	5.31		26	96.7096	96.7713	114.122	26	97.47	109.72	63.9	25	101.042	105.511	101.813		26	442.319	451.832	516.013	26	624.26	724.94	725.95	25	629.715	598.199	586.908
	5	8.74	8.46	8.7	5.2	10.66	10.48	10.52	5	8.65	8.67	8.71		33	172.142	158.274	189.659	32	98.9	115.61	108.08	30	157.225	146.434	149.084		33	666.839	604.651	736.221	32	968.37	1089.35	1052.94	30	1066.25	1084.94	1043.38
	7.6	10.18	10.02	10.42	8	13.55	13.7	12.95	8.6	14.65	14.65	14.6		47	244.825	279.974	274.143	39	157.9	187.12	193.67	37	210.908	222.069	248.032		47	894.781	1011.88	926.338	39	1160.26	1331.94	1399.59	37	1169.04	1167.16	1199.21
	11	18.3	17.8	18.45	11.5	18.8	18.2	18.6	11.2	18.7	18.85	18.6		62	314.896	361.013	328.55	46	268.31	314.65	272.5	42	304.937	310.228	324.086		62	1143.79	1328.36	1210.53	46	1698.59	1948.34	1746.21	42	1343.61	1421.96	1537.32
	14	24.45	23.8	24.9	14	28.1	28	28	13	22.3	22.1	22.8		66	331.555	370.076	366.306	53	427.42	403.06	394.09	50	364.197	375.94	392.508		66	1180.46	1200.96	1167.94	53	2506.23	2357.46	2260.85	50	1606.35	1639.94	1710.84
	17	36.25	36.35	35.75	17	44.3	43.7	45	16	35.6	36.4	34.6		75	420.564	480.533	493.35	57	499.3	467.21	487.84	54	492.004	529.864	575.962		75	1078.36	1240.9	1313.03	57	2797.2	2603.93	2754.34	54	1874.03	1931.2	2036.09
	20	60.9	60.1	61.7	20	62.1	62.7	62.7	19	53.6	53.2	53.4		80	476.486	468.451	537.358	61	580.74	574.09	589.02	58	592.776	486.529	698.042		80	1152.38	1149.26	1350.1	61	3080.87	3080.65	3123.91	58	2322.26	2349	2358.22
	23	100.2	98.4	102.6	23	94.4	95.4	93.2	22	78	79.4	77.8		90	505.071	550.319	598.297	66	672.23	597.83	597.61	61	690.22	753.898	737.826		90	1168.89	1259.86	1362.32	66	3308.79	2928.85	2958.68	61	2708.01	2587.34	3084.63
	26	156	155.4	153	26	136	135.8	137	25	104.8	106	107		95	672.332	597.749	626.312	70	745.93	735.23	767.15	66	821.936	808.94	778.204		95	1528.73	1278.22	1385.1	70	3401.65	3334.96	3499.76	66	2882.84	3113.49	3047.85
	29	195	188.5	198.5	29	189.5	184	190.5	28	132	131.2	132		100	669.553	741.805	784.083	74	983.36	846.53	952.22	70	1080.18	901.955	936.604		100	1455.4	1606.94	1694.96	74	4128.41	3478.16	3949.26	70	3460.19	3350.73	3235.44
	33	217	223	224	32	212.5	218	209.5	30	177	174	179		114	800.723	870.135	799.003	77	1001.16	970.67	907.8	78	1003.38	1049.09	1001.85		114	1560.6	1748.67	1627.17	77	3720.84	3879.81	3917.67	78	3811.59	3423.76	3505.23
	37	225	227	229	35	240.5	235.5	244.5	33	202	207	196		120	857.12	841.262	825.071	85	939.65	1140.8	1096.07	85	1100.59	1222.2	1112.38		120	1692.21	1691.92	1633.19	85	3378.21	4082.25	3945.05	85	3512.35	3730.54	3487.31
	42	259	265.5	252.5	39	251	245.5	253	37	241	246	242.5						90	1203.58	1336.48	1387.89	94	1350.37	1357.98	1316.95						90	4015.38	4456.4	4695.76	94	3723.16	3903.51	3710.47
	47	309	315.5	304	42	262.5	259.5	259.5	42	248	252.5	246.5						98	1503.83	1624.87	1563.63	102	1360.5	1306.1	1369.17						98	4699.48	5071.9	4833	102	3841	3970.8	3894.83
	52	325	319	323.5	46	284.5	289.5	286.5	46	254.5	254.5	252						101	1526.9	1749.86	1540.01	109	1485.19	1387.48	1453.2						101	4654.35	5256.1	4685.82	109	4055.54	3871.34	4064.29
	56	333.5	338	331.5	50	305	300	301	50	264.5	268.5	266						105	1681.04	1926.3	1621.35	114	1457.57	1597.56	1596.92						105	4955.79	5712.87	4800.32	114	4264	4174.31	4257.56
	62	347.5	354	350	53	325	315	322	54	284	289	282						109	1744.12	1906.79	1808.23	122	1552.1	1596.92	1468.92						109	4932.26	5487	5209.21	122	4375.21	4535.37	4513.3
	66	363.5	364.5	358	57	353	363	359	58	293	291.5	295.5						114	1946.35	1781.19	1893.12										114	5399.35	4929.98	5265.57
	71	410	419	395	61	385	373	386	61	304	309.5	298						118	2187.94	2153.92	2113.59										118	5927.61	5803.37	5744.7
	75	442	441	431	66	401	395	407	66	312	316.5	309.5						121	2153.7	2130.85	2151.11										121	5691.44	5697.58	5631
	80	462	461	459	70	408	413	406	70	318	319	319
	85	464	474	474	74	425	435	432	74	325	328	327.5
	90	477	488	462	77	437	432	442	78	351	360	360
	95	494	486	482	81	441	444	443	82	368	361	360
	100	515	515	521	85	452	459	451	85	385	393	378
	104	512	508	503	90	479	477	477	90	398	400	397
	109	527	522	533	94	478	480	470	94	406	410	417
	114	534	529	520	98	487	480	495	98	413	410	408
	120	525	521	531	101	482	491	491	102	421	414	431
					105	490	498	488	106	427	422	436
					109	511	502	513	109	434	426	445
					114	526	530	524	114	444	440	435
					118	541	542	542	118	444	436	436
					121	545.71	535	551	122	447	449	445

## Sheet: Figure.4a
Figure.4a
	Strain	OD600			24-Epi-ergosterol			Ergosta-5,7,22,24(28)-tetraen-3β-ol			Ergosta-5,7,24(28)-trien-3β-ol			24-Epi-ergosta-5,7-dien-3β-ol
		Repeat 1	Repeat 2	Repeat 3	Repeat 1	Repeat 2	Repeat 3	Repeat 1	Repeat 2	Repeat 3	Repeat 1	Repeat 2	Repeat 3	Repeat 1	Repeat 2	Repeat 3
	YQE717	23.3	25.25	25.25	74.9	68.34	72.26	131.241	145.445	137.347	6.38681	6.01247	5.97003	3.94724	4.03045	4.33176
	YQE728	24.55	23.05	21.75	72.51	65.88	61.67	94.9557	88.5981	86.2323	3.72197	3.20409	4.46103	1.84163	1.98708	2.06927
	YQE725	21.7	20.25	22.3	16.98	21.85	16.54	255.234	258.951	251.214	12.213	6.06978	12.6972	0	0	0
	YQE726	22.05	21.55	21.4	62.96	70.33	68.77	130.726	137.068	127.739	5.03941	5.53983	4.88633	2.49257	2.38576	1.75782
	YQE724	21.9	22.35	22.65	111.89	103.02	94.82	102.348	107.632	98.0776	6.58997	3.23991	7.67437	18.6472	19.0785	29.1951
	YQE727	17.9	22.8	19.2	144.36	144.01	135.37	32.7831	42.9195	36.6996	5.74952	5.85901	6.64843	56.4766	59.6264	63.0336
	YQE729	21.8	21.9	20.7	161.16	164.69	156.68	59.8099	63.643	50.3138	9.008	8.23053	8.45975	39.3023	42.569	47.1979
	YQE734	19.45	20.1	18.35	170.18	165.6	178.15	57.7341	44.6624	55.1092	0	0	0	3.30658	3.50019	2.99256

## Sheet: Figure.4b
Figure.4b
	YQE729				YQE734					YQE729				YQE734					YQE729				YQE734
	Time (h)	OD600			Time (h)	OD600				Time (h)	Titer of 24-epi-ergosterol (mg L-1)			Time (h)	Titer of 24-epi-ergosterol (mg L-1)				Time (h)	24-Epi-ergosterol/Late sterols			Time (h)	24-Epi-ergosterol/Late sterols
		Repeat 1	Repeat 2	Repeat 3		Repeat 1	Repeat 2	Repeat 3			Repeat 1	Repeat 2	Repeat 3		Repeat 1	Repeat 2	Repeat 3			Repeat 1	Repeat 2	Repeat 3		Repeat 1	Repeat 2	Repeat 3
	0	2.535	2.515	2.54	0	2.98	2.87	2.93		21	85.6584	77.5227	82.3094	19	123.64	115.142	111.622		21	0.58655	0.57937	0.5745	19	0.58021	0.57956	0.57648
	3	5.62	5.59	5.64	3	4.62	4.58	4.63		24	104.486	95.6905	77.0366	25	178.994	170.249	229.344		24	0.67921	0.48922	0.53352	25	0.6094	0.58745	0.59775
	6	10.7	10.82	11.04	5.1	9.74	9.56	9.52		27	90.0974	134.473	125.923	32	459.03	225.534	325.591		27	0.46979	0.5476	0.5949	32	0.61188	0.60315	0.613
	9	16.25	16.2	16.9	8	12.5	12.6	12.65		30	273.853	288.211	306.232	38	483.588	502.577	579.332		30	0.4745	0.49774	0.534	38	0.67548	0.67867	0.67012
	12	22.7	22.8	22.9	10.6	16.95	16.75	16.8		40	533.162	434.611	483.679	43	353.898	647.787	586.529		40	0.55203	0.55427	0.49738	43	0.70951	0.70474	0.70227
	15	38.1	37.8	36.5	13	21.75	22.25	21.95		46	560.219	658.174	666.809	49	915.268	882.168	874.432		46	0.52539	0.57185	0.57485	49	0.72164	0.72563	0.71483
	18	53.5	53.1	53	16	37	36.9	37.2		52	768.091	773.655	723.169	53	1048.8	908.856	969.926		52	0.60924	0.55612	0.60518	53	0.73134	0.73127	0.73146
	21	82.8	83.4	84.6	19	52.2	51.5	51.2		58	1043.6	1139.52	908.118	57	1065.26	990.227	1177.68		58	0.58951	0.54991	0.52391	57	0.7363	0.73814	0.74568
	24	109.4	108.8	110	22	69.4	68.8	69.2		64	1366.4	1389.98	1067.78	61	1185.79	1136.02	1242.75		64	0.60121	0.5375	0.46912	61	0.74182	0.74385	0.74515
	27	153.5	152.5	148	25	100.4	101.8	101.4		70	1693.95	1577.83	1552.29	71	1411.66	1396.4	1579.39		70	0.54736	0.53733	0.50918	71	0.7516	0.7652	0.75947
	30	192.5	194	197.5	28	151.5	151	153.5		76	1899.97	1720.39	1709.37	81	1827.65	1811.86	1583.56		76	0.54791	0.52499	0.49842	81	0.77655	0.77826	0.77644
	34	197.5	201	202.5	32	197.5	201	202.5		88	1908.15	1874.67	1791.45	91	2109.46	2006.52	1936.56		88	0.54575	0.52339	0.49737	91	0.78949	0.7895	0.79014
	40	240.5	241.5	234.5	35	206.5	208.5	209		100	2043.46	1993.94	2108.97	96	1764.67	2408.76	1981.41		100	0.51451	0.52347	0.53444	96	0.79875	0.79365	0.77849
	46	269.5	271.5	265	38	215.5	214	217		112	2212.79	2340.98	2164.56	102	2392.88	2253.74	2085.01		112	0.52445	0.51656	0.51504	102	0.81622	0.81631	0.8224
	52	287	289.5	293.5	43	239.5	235.5	236.5		124	2361.65	2201.84	2353.47	109	2604.52	2423.41	2441.41		124	0.51948	0.51659	0.52765	109	0.82172	0.82774	0.82347
	58	306	308.5	314.5	49	264.5	259	261						115	2601.24	2454.44	2652.01						115	0.82382	0.83017	0.83053
	64	323	324.5	326.5	53	275.5	277	274.5						121	2651.57	2674.99	2919.02						121	0.84913	0.8506	0.84106
	70	375	378	363	57	289.5	286	286.5						125	2775.55	2794.78	2717.93						125	0.84614	0.8375	0.84221
	76	390	387	375	61	299	297	295.5
	82	408	414	408	67	321.5	316.5	317.5
	88	429	436	434	71	328.5	322.5	326
	94	424	430	428	75	329.5	332	335
	100	435	437	417	81	339.5	338.5	341
	106	441	422	432	85	351	356.5	354.5
	112	443	454	441	91	369	373	374
	118	431	447	437	96	381	384	385
	124	441	439	452	102	386	395	401
					106	399	354	402
					109	396	375	403
					115	391	394	401
					121	405	410	401
					125	408	409	412

## Sheet: Supplementary Fig. 3a
Supplementary Fig. 3a
	Strain	Titer of 24-epi-ergosterol (mg L-1)
		Repeat 1	Repeat 2	Repeat 3
	YQE224	13.9567	13.1615	14.2424
	YQE232	5.82382	6.47631	5.516
	YQE233	1.27853	1.9321	0.89451
	YQE234	2.80297	3.06023	2.32767

## Sheet: Supplementary Fig. 3b
Supplementary Fig. 3b
	erg4Δ, ArDWF1
	erg4Δ, ArDWF1 with Ergosterol Standard
	Ergosterol Standard

## Sheet: Supplementary Fig. 4b
Supplementary Fig. 4b
			Ergosterol Standard								erg4Δ, erg5Δ
			erg4Δ								erg4Δ, Ar207
			erg5Δ								erg4Δ, erg5Δ, Ar207

[truncated: 27 more sheets: Supplementary Fig. 4c, Supplementary Fig. 5, Supplementary Fig. 6b, Supplementary Fig. 7, Supplementary Fig. 8a, Supplementary Fig. 8b, Supplementary Fig. 8c, Supplementary Fig. 8d, Supplementary Fig. 9a, Supplementary Fig. 9b, Supplementary Fig. 9c, Supplementary Fig. 10a, Supplementary Fig. 10b, Supplementary Fig. 10c, Supplementary Fig. 11, Supplementary Fig. 12a, Supplementary Fig. 12b, Supplementary Fig. 12c, Supplementary Fig. 13, Supplementary Fig. 14a …]
